# Supplementary material for: Paper-Based Colorimetric Detection of miRNA-21 Using Pre-Activated Nylon Membrane and Peroxidase-Mimetic Activity of Cysteamine-Capped Gold Nanoparticles
Source: Biosensors (Basel). 2023 Jan 1;13(1):74. doi: 10.3390/bios13010074 (PMC9855695; doi:10.3390/bios13010074)
Supplement: Supplementary file 1 [file biosensors-13-00074-s001.zip]

Archive with 1 entries (1 files):
- biosensors-1976428-supplementary.pdf
